# Supplementary material for: New Model of Ventral Spinal Cord Lesion Induced by Balloon Compression in Rats
Source: Biomedicines. 2020 Nov 5;8(11):477. doi: 10.3390/biomedicines8110477 (PMC7694490; doi:10.3390/biomedicines8110477)
Supplement: Supplementary file 1 [file biomedicines-08-00477-s001.zip]

Archive with 8 entries (8 files):
- Table S1.jpg
- Table S2.jpg
- Table S3.jpg
- Table S4.jpg
- Table S5.jpg
- Table S6.jpg
- Table S7.jpg
- Table S8.jpg
